# Supplementary material for: Relative Contribution of Metabolic Syndrome Components in Relation to Obesity and Insulin Resistance in Postmenopausal Osteoporosis
Source: J Clin Med. 2024 Apr 25;13(9):2529. doi: 10.3390/jcm13092529 (PMC11084230; doi:10.3390/jcm13092529)
Supplement: Supplementary file 1 [file jcm-13-02529-s001.zip]

Archive with 1 entries (1 files):
- jcm-2931466-supplementary.pdf
